# Supplementary material for: Directional Water Wicking on a Metal Surface Patterned by Microchannels
Source: Materials (Basel). 2021 Jan 20;14(3):490. doi: 10.3390/ma14030490 (PMC7864331; doi:10.3390/ma14030490)
Supplement: Supplementary file 1 [file materials-14-00490-s001.zip]

Archive with 1 entries (1 files):
- materials-1008429-SI.mp4
